# Supplementary material for: Mutant mice lacking alternatively spliced p53 isoforms unveil Ackr4 as a male-specific prognostic factor in Myc-driven B-cell lymphomas
Source: eLife. 2024 Sep 19;13:RP92774. doi: 10.7554/eLife.92774 (PMC11412721; doi:10.7554/eLife.92774)
Supplement: Figure 1—source data 1. [file elife-92774-fig1-data1.zip]

Archive with 6 entries (6 files):
- Fajac-Fig1-Sourcedata1-actin-raw.jpg
- __MACOSX/._Fajac-Fig1-Sourcedata1-actin-raw.jpg
- Fajac-Fig1-Sourcedata1-p53-raw.jpg
- __MACOSX/._Fajac-Fig1-Sourcedata1-p53-raw.jpg
- Fajac-Fig1-Sourcedata1-ponceau-raw.jpg
- __MACOSX/._Fajac-Fig1-Sourcedata1-ponceau-raw.jpg
